# Supplementary material for: Strengthening COVID-19 pandemic response coordination through public health emergency operations centres (PHEOC) in Africa: Review of a multi-faceted knowledge management and sharing approach, 2020–2021
Source: PLOS Glob Public Health. 2023 Jun 22;3(6):e0001386. doi: 10.1371/journal.pgph.0001386 (PMC10286958; doi:10.1371/journal.pgph.0001386)
Supplement: S1 Data — (XLSX) [file pgph.0001386.s003.xlsx]

## Sheet: Databse-WebinarSeriers
Webinar SN	Webinar ID	Webinar date (DD/MM/YY)	Registrants-Total	Attendees-Total	% Attendance rate	Webinar length (mins.)	# Q&A asked (Interactions)	Top-3 countries by attendance_1	Top-3 countries_#attendees_1	Top-3 countries by attendance_2	Top-3 countries_#attendees_2	Top-3 countries by attendance_3	Top-3 countries_#attendees_3	# of total countries attended	# of Afr countries attended	# of non-Afr countries attended	# attendees-Afr	% attendees-Afr	# attendees-Non-Afr	Series topic	Topic of the week
Web-SN-1	984 1689 4369	2020-06-04	196	132	0.673469	109	18	USA	32	South Sudan	24	UAE	14	39	25	14	88	0.666667	44	Incident leadership	Multi-sectoral coordination
Web-SN-2	983 5509 0250	2020-06-11	104	59	0.567308	93	12	Ethiopia	17	USA	12	Nigeria	10	24	16	8	36	0.610169	23	Incident leadership	Incident Action Plan (IAP)
Web-SN-3	983 5509 0250	2020-06-18	218	91	0.417431	102	28	Nigeria	36	USA	17	Libya	13	38	25	13	57	0.626374	34	Incident leadership	Task Management
Web-SN-4	983 5509 0250	2020-06-25	498	220	0.441767	90	18	Nigeria	81	USA	50	South Africa	26	71	30	41	107	0.486364	113	Incident leadership	Incident Leadership
Web-SN-5	NO REPORT	2020-07-02														0			0	Incident Management System	IMS
Web-SN-6	983 5509 0250	2020-07-09	670	234	0.349254	105	30	Nigeria	61	USA	40	UAE	37	69	32	37	115	0.491453	119	Incident leadership	The PHEOC and Info mgt.
Web-SN-7	983 5509 0250	2020-07-16	697	177	0.253945	97	22	Nigeria	49	USA	31	South Africa	14	62	30	32	85	0.480226	92	Incident leadership	Ethics in emergencies
Web-SN-8	983 5509 0250	2020-07-23	1057	305	0.288553	99	49	Nigeria	124	Kenya	60	USA	59	70	33	37	201	0.659016	104	Incident leadership	RRT mgt.
Web-SN-9	983 5509 0250	2020-07-30	1420	302	0.212676	97	43	Nigeria	106	Kenya	67	USA	37	66	34	32	213	0.705298	89	Incident leadership	Staff health and wellbeing
Web-SN-10	983 5509 0250	2020-08-06	1531	288	0.188112	97	31	Nigeria	59	Kenya	42	USA	40	67	34	33	192	0.666667	96	Logistics and Resource mgt. in emergencies	Logs. and supply chain mgt.
Web-SN-11	984 5509 0250	2020-08-13	1544	239	0.154793	121	24	Nigeria	103	Benin	54	USA	35	63	38	25	173	0.723849	66	Logistics and Resource mgt. in emergencies	Logs. and supply chain mgt.2
Web-SN-12	985 5509 0250	2020-08-20	1806	268	0.148394	93	39	Nigeria	83	USA	63	Kenya	39	67	50	17	209	0.779851	59	Incident leadership	Decision-making
Web-SN-13	986 5509 0250	2020-08-27	1815	258	0.142149	111	46	Nigeria	98	USA	66	Kenya	52	62	42	20	187	0.724806	71	Incident leadership	Situational awareness
Web-SN-14	987 5509 0250	2020-09-03	1825	262	0.143562	146	30	Nigeria	100	USA	44	Kenya	35	67	39	28	187	0.71374	75	Incident leadership	Effective communication
Web-SN-15	988 5509 0250	2020-09-10	1818	218	0.119912	115	41	Nigeria	76	USA	32	Kenya	25	60	36	24	149	0.683486	69	Incident leadership	Mgt. by Objectives
Web-SN-16	989 5509 0250	2020-09-17	1830	221	0.120765	105	26	Nigeria	77	USA	50	Uganda	36	54	34	20	154	0.696833	67	Incident leadership	Team building and mgt.
Web-SN-17	990 5509 0250	2020-09-24	1831	193	0.105407	99	18	Nigeria	61	USA	37	Cameroon	29	55	36	19	130	0.673575	63	Incident leadership	Inspiring teams
Web-SN-18	991 5509 0250	2020-10-01	1847	190	0.10287	92	22	Nigeria	58	USA	47	Kenya	14	56	39	17	126	0.663158	64	Information management	Introduction to info mgt.
Web-SN-19	991 5509 0250	2020-10-08	1861	201	0.108006	103	17	Nigeria	58	USA	39	Kenya	20			0		0	201	Information management	Data governance
Web-SN-20	993 5509 0250	2020-10-15	2033	232	0.114117	88	18	Nigeria	68	USA	38	Ethiopia	34	57	36	21	136	0.586207	96	Information management	Emergency mgt. and critical info
Web-SN-21	993 5509 0250	2020-10-22	2048	223	0.108887	95	35	Nigeria	106	USA	61	Kenya	29			0		0	223	Information management	Watch mode operations: EBS
Web-SN-22	946 8591 7154	2020-10-29	71	47	0.661972	96	17	USA	17	Nigeria	13	Egypt	9	17	11	6	25	0.531915	22	Information management	Watch mode operations: EBS tool
Web-SN-23	946 8591 7154	2020-11-05	399	118	0.295739	100	15	Nigeria	72	Kenya	20	Ghana	17	41	22	19	84	0.711864	34	Information management	PHEOC info products
Web-SN-24	946 8591 7154	2020-11-12	796	188	0.236181	117	30	Nigeria	85	Kenya	57	Ethiopia	32	48	29	19	141	0.75	47	Information management	PHEOC tools 2
Web-SN-25	946 8591 7154	2020-11-19	1080	217	0.200926	102	17	Nigeria	37	Kenya	26	USA	24	54	37	17	166	0.764977	51	Multi-sectoral Coordination	DRR and Health emergency risk mgt.
Web-SN-26	946 8591 7154	2020-11-26	1429	243	0.170049	109	21	Nigeria	47	Kenya	24	Ethiopia	17	52	34	18	186	0.765432	57	Multi-sectoral Coordination	Multi-sectoral coordination framework
Web-SN-27	946 8591 7154	2020-12-03	1547	226	0.146089	104	38	Nigeria	44	USA	24	Ethiopia	17	51	34	17	166	0.734513	60	Multi-sectoral Coordination	One-Health and Multidisciplinary approaches to info mgt.
Web-SN-28	946 8591 7154	2020-12-10	1551	233	0.150226	95	26	Nigeria	40	USA	26	Ethiopia	22	55	38	17	164	0.703863	69	Multi-sectoral Coordination	Role of law in emergency management
Web-SN-29	946 8591 7154	2020-12-17	1565	217	0.138658	136	28	Nigeria	40	USA	27	Ethiopia	18	50	31	19	144	0.663594	73	Multi-sectoral Coordination	Developing and using CONOPs in PHEOCs
Web-SN-30	946 8591 7154	2021-01-14	1592	193	0.121231	102	19	Nigeria	35	USA	24	Kenya	19	46	31	15	134	0.694301	59	Learning lessons from PHEs	Reflecting on the past to influence the future: An introduction to learning from emergencies
Web-SN-31	946 8591 7154	2021-01-21	1600	217	0.135625	93	14	Nigeria	39	USA	28	Kenya	15	51	35	16	146	0.672811	71	Learning lessons from PHEs	Capturing lessons: COVID-19 IAR
Web-SN-32	946 8591 7154	2021-01-28	1610	211	0.131056	106	18	Nigeria	36	USA	23	Ethiopia	15	54	36	18	153	0.725118	58	Learning lessons from PHEs	Translating lessons learnt into Actions
Web-SN-33	946 8591 7154	2021-02-04	1624	227	0.139778	108	25	Nigeria	29	USA	27	Ethiopia	16	59	35	24	158	0.696035	69	Incident Management System	Introduction to IMS
Web-SN-34	946 8591 7154	2021-02-11	1673	211	0.126121	110	22	USA	33	Nigeria	28	Ethiopia	13	57	38	19	134	0.635071	77	Incident Management System	Implementing IMS
Web-SN-35	946 8591 7154	2021-02-18	1690	189	0.111834	107	18	USA	29	Nigeria	27	Ethiopia	12	49	27	22	113	0.597884	76	Incident Management System	The Management Function
Web-SN-36	946 8591 7154	2021-02-25	2070	280	0.135266	95	24	Nigeria	38	Kenya	29	USA	26			0		0	280	Incident Management System	The Management Function 2
Web-SN-37	946 8591 7154	2021-03-04	2408	324	0.134551	104	50	Nigeria	45	Ethiopia	36	Kenya	30	53	35	18	246	0.759259	78	Incident Management System	Ops Function
Web-SN-38	946 8591 7154	2021-03-11	2570	268	0.10428	94	31	Nigeria	31	USA	30	Kenya	28	53	32	21	200	0.746269	68	Incident Management System	Plans Function
Web-SN-39	946 8591 7154	2021-03-18	2742	287	0.104668	108	15	Nigeria	41	USA	30	Ethiopia	28	51	31	20	224	0.780488	63	Incident Management System	AdminFunction
Web-SN-40	946 8591 7154	2021-03-25	2756	266	0.0965167	101	19	Nigeria	38	Ethiopia	28	USA	28	49	32	17	202	0.759398	64	Incident Management System	Logs. Function
Web-SN-41	NO REPORT	2021-04-01			#DIV/0!											0		#DIV/0!	0	Incident Management System	Comms.
Web-SN-42	946 8591 7154	2021-04-08	3572	323	0.0904255	103	33	Kenya	45	Nigeria	42	Ethiopia	37	57	40	17	285	0.882353	38	Incident Management System	Country IMS experience
Web-SN-43	946 8591 7154	2021-04-15	4084	466	0.114104	129	43	Nigeria	66	Kenya	51	Ethiopia	45	64	44	20	391	0.839056	75	Incident Management System	IMS: Roundup
Web-SN-44	946 8591 7154	2021-04-22	4092	322	0.0786901	101	36	Nigeria	40	Ethiopia	31	Kenya	31	59	39	20	243	0.754658	79	Logistics and Resource mgt. in emergencies	Logistics: The Logistician
Web-SN-45	946 8591 7154	2021-04-29	4125	310	0.0751515	100	29	Nigeria	58	Kenya	33	USA	24	55	35	20	246	0.793548	64	Logistics and Resource mgt. in emergencies	Logistics: Resource mgt.
Web-SN-46	946 8591 7154	2021-05-06	4134	332	0.0803096	106	22	Nigeria	53	Kenya	36	USA	32	56	40	16	261	0.786145	71	Logistics and Resource mgt. in emergencies	Logistics: Round-up session
Web-SN-47	946 8591 7154	2021-05-13	4124	271	0.0657129	99	16	Kenya	40	Nigeria	39	USA	23	50	36	14	214	0.789668	57	PHEOC Live tour	PHEOC Live Tour
Web-SN-48	946 8591 7154	2021-05-20	4195	382	0.0910608	110	29	Nigeria	46	USA	41	Ethiopia	38	64	40	24	312	0.816754	70	PHEOC Handbook and Legal Framework	PHEOC Handbook and Legal Framework-1
Web-SN-49	991 2626 0999	2021-09-16	1312	551	0.41997	136	56	USA	65	Ethiopia	49	Nigeria	34	65	47	18	378	0.686025	173	PHEOC Handbook and Legal Framework	PHEOC Handbook and Legal Framework-2
Web-SN-50	991 2626 0999	2021-09-29	1534	292	0.190352	118	30	USA	37	Nigeria	20	Ethiopia	16	56	41	15	202	0.691781	90	PHEOC Handbook and Legal Framework	PHEOC Handbook and Legal Framework-3
Web-SN-51	991 2626 0999	2021-10-14	1594	281	0.176286	127	25	USA	34	Ethiopia	15	Nigeria	14	58	42	16	191	0.679715	90	PHEOC Handbook and Legal Framework	PHEOC Handbook and Legal Framework-4
Web-SN-52	991 2626 0999	2021-10-27	1633	331	0.202694	144	37	USA	51	Nigeria	21	Ethiopia	21	58	42	16	220	0.664653	111	PHEOC Handbook and Legal Framework	PHEOC Handbook and Legal Framework-5
Web-SN-53	991 2626 0999	2021-11-11	1701	268	0.157554	138	22	USA	39	Kenya	26	Ethiopia	19	49	37	12	178	0.664179	90	Information systems for operationalizing the PHEOC	PHEOC Info systems-1
Web-SN-54	966 8997 1410	2021-11-24	529	74	0.139887	113	11	Somalia	8	France	6	Ethiopia	4	36	27	9	55	0.743243	19	Information systems for operationalizing the PHEOC	PHEOC Info systems-2
Web-SN-55	966 8997 1410	2021-12-14	585	25	0.042735	93	4	Saudi Arabia	4	Somalia	3	USA	2	15	9	6	13	0.52	12	Information systems for operationalizing the PHEOC	PHEOC Info systems-3
Web-SN-56	966 8997 1410	2021-12-16	594	12	0.020202	163	0	France	2	Somalia	1	Senegal	1	11	8	3	8	0.666667	4	Information systems for operationalizing the PHEOC	PHEOC Info systems-4

## Sheet: Database-Poll-Survey
Webinar SN	Attendees-Total	# Respondents	Respondents (%)	Q1 (Yes)	Q1 (No)	Q2 (Likely)	Q2 (Not Lik.)	Q3 (Yes)	Q3 (No)	Q4 (Relevant)	Q4 (Not Relt.)	Q5 (Yes)	Q5 (No)	Q6 (Yes)	Q6 (NO)	Q7 (Yes)	Q7 (No)
Web-SN-16	221	1900-03-21	36.6516	78	3	78	3	80	1	80	1	79	2	60	21	NA	NA
Web-SN-17	193	1900-03-11	36.7876	68	3	71	0	70	1	70	1	68	3	57	14	NA	NA
Web-SN-18	190		0
Web-SN-19	201	1900-03-21	40.2985	76	5	80	1	80	1	78	3	75	6	70	11	NA	NA
Web-SN-20	232	1900-04-11	43.9655	100	2	101	1	99	3	101	1	96	6	82	20	NA	NA
Web-SN-21	223	1900-04-12	46.1883	102	1	101	2	102	1	102	1	102	1	103	0	NA	NA
Web-SN-22	47		0
Web-SN-23	118	1900-02-25	47.4576	55	1	55	1	56	0	56	0	53	3	45	11	NA	NA
Web-SN-24	188	1900-04-05	51.0638	91	5	95	1	95	1	94	2	93	3	81	15	NA	NA
Web-SN-25	217	1900-04-06	44.7005	96	1	96	1	96	1	96	1	86	11	65	32	NA	NA
Web-SN-26	243	1900-04-08	40.7407	95	4	96	3	97	2	97	2	92	7	76	23	NA	NA
Web-SN-27	226	1900-05-06	56.1947	125	2	127	0	126	1	124	3	122	5	109	18	NA	NA
Web-SN-28	233	1900-04-09	42.9185	98	2	98	2	99	1	99	1	95	5	83	17	NA	NA
Web-SN-29	217	1900-04-10	46.5438	97	4	100	1	99	2	98	3	95	6	86	15	NA	NA
Web-SN-30	193	1900-04-12	53.3679	99	4	99	4	101	2	100	3	99	4	90	13	86	17
Web-SN-31	217	1900-04-01	42.3963	92	0	92	0	92	0	92	0	92	0	82	10	75	17
Web-SN-32	211	1900-04-01	43.6019	91	1	90	2	91	1	90	2	87	5	76	16	73	19
Web-SN-33	227	1900-05-08	56.8282	125	4	125	4	127	2	127	2	124	5	114	15	107	22
Web-SN-34	211	1900-03-13	34.5972	72	1	72	1	71	2	71	2	68	5	61	12	57	16
Web-SN-35	189	1900-03-18	41.2698	76	2	78	0	78	0	78	0	78	0	61	17	67	11
Web-SN-36	280	1900-05-14	48.2143	131	4	132	3	133	2	130	5	132	3	103	32	98	37
Web-SN-37	324	1900-05-20	43.5185	139	2	139	2	140	1	141	0	139	2	126	15	109	32
Web-SN-38	268	1900-05-03	46.2687	122	2	122	2	122	2	124	0	118	6	106	18	94	30
Web-SN-39	287	1900-05-07	44.5993	125	3	126	2	121	7	125	3	125	3	113	15	93	35
Web-SN-40	266	1900-04-30	45.4887	117	4	118	3	121	0	116	5	116	5	109	12	89	32
Web-SN-41	0		#DIV/0!
Web-SN-42	323	1900-06-02	47.678	149	5	150	4	154	0	151	3	141	13	116	38	121	33
Web-SN-43	466	1900-07-06	40.3433	180	8	183	5	185	3	185	3	179	9	162	26	148	40
Web-SN-44	322	1900-05-08	40.0621	122	7	124	5	125	4	126	3	124	5	109	20	100	29
Web-SN-45	310	1900-05-30	48.7097	148	3	149	2	150	1	150	1	149	2	136	15	119	32
Web-SN-46	332	1900-05-21	42.7711	141	1	141	1	139	3	140	2	140	2	113	29	113	29
Web-SN-47	271	1900-05-06	46.8635	123	4	124	3	125	2	127	0	122	5	112	15	105	22
Web-SN-48	382	1900-05-30	39.5288	149	2	146	5	150	1	147	4	138	13	151	0	129	22
Web-SN-49	551	1900-12-03	61.343	320	18	332	6	337	1	337	1	321	17	300	38	296	42
Web-SN-50	292	1900-07-02	63.0137	181	3	181	3	183	1	184	0	164	20	165	19	161	23
Web-SN-51	281		0
Web-SN-52	331	1900-07-08	57.4018	187	3	188	2	190	0	188	2	189	1	148	42	164	26
